# Supplementary material for: Host Tree and Geography Induce Metabolic Shifts in the Epiphytic Liverwort Radula complanata
Source: Plants (Basel). 2023 Jan 27;12(3):571. doi: 10.3390/plants12030571 (PMC9919105; doi:10.3390/plants12030571)
Supplement: Supplementary file 1 [file plants-12-00571-s001.zip]

Archive with 1 entries (1 files):
- plants-2143517-supplementary.xlsx
