# Supplementary material for: Host Tree and Geography Induce Metabolic Shifts in the Epiphytic Liverwort Radula complanata
Source: Plants (Basel). 2023 Jan 27;12(3):571. doi: 10.3390/plants12030571 (PMC9919105; doi:10.3390/plants12030571)
Supplement: Supplementary file 1 [file plants-12-00571-s001.zip › plants-2143517-supplementary.xlsx]

## Sheet: Sample Information
Table S1. Sampling data
Voucher Specimen	Sample name	Collection Month	Location	Host tree	Host tree family	Biological Replicate	North	East	Elevation	Distance to nearest road (m)
Peters-2021-10	RC10A2	August	Sweden	Sambucus nigra	Adoxaceae	1	56.4229	16.4073	5m	91.08
Peters-2021-10	RC10B	August	Sweden	Sambucus nigra	Adoxaceae	2	56.4229	16.4073	5m	91.08
Peters-2021-10	RC10C	August	Sweden	Sambucus nigra	Adoxaceae	3	56.4229	16.4073	5m	91.08
Peters-2021-13	RC13A	August	Sweden	Sorbus intermedia	Rosaceae	1	57.3291	17.0305	5m	7.11
Peters-2021-13	RC13B	August	Sweden	Sorbus intermedia	Rosaceae	2	57.3291	17.0305	5m	7.11
Peters-2021-13	RC13C	August	Sweden	Sorbus intermedia	Rosaceae	3	57.3291	17.0305	5m	7.11
Peters-2021-14	RC14A	August	Sweden	Betula pendula	Betulaceae	1	57.0513	16.8611	5m	0
Peters-2021-14	RC14B	August	Sweden	Betula pendula	Betulaceae	2	57.0513	16.8611	5m	0
Peters-2021-14	RC14C	August	Sweden	Betula pendula	Betulaceae	3	57.0513	16.8611	5m	0
Peters-2021-31	GER-1-1	September	Germany	Acer pseudoplatanus	Sapindaceae	1	47.8031	8.18398	5m	8.46
Peters-2021-31	GER-1-2	September	Germany	Acer pseudoplatanus	Sapindaceae	2	47.8031	8.18398	5m	8.46
Peters-2021-31	GER-1-3	September	Germany	Acer pseudoplatanus	Sapindaceae	3	47.8031	8.18398	5m	8.46
Peters-2021-32	GER-2-1	September	Germany	Alnus glutinosa	Betulaceae	1	47.8053	8.18148	5m	2.73
Peters-2021-32	GER-2-2	September	Germany	Alnus glutinosa	Betulaceae	2	47.8053	8.18148	5m	2.73
Peters-2021-32	GER-2-3	September	Germany	Alnus glutinosa	Betulaceae	3	47.8053	8.18148	5m	2.73
Peters-2021-33	GER-3-1	September	Germany	Quercus robur	Fagaceae	1	47.8086	8.17465	5m	7.75
Peters-2021-33	GER-3-2	September	Germany	Quercus robur	Fagaceae	2	47.8086	8.17465	5m	7.75
Peters-2021-33	GER-3-3	September	Germany	Quercus robur	Fagaceae	3	47.8086	8.17465	5m	7.75
UNB-UH-69080	Can-May-1	May	Canada	mixed (Ostrya virginiana and Betula papyrifera)	Betulaceae	1	45.9542	-66.6639	70m	268.56
UNB-UH-69080	Can-May-2	May	Canada	mixed (Ostrya virginiana and Betula papyrifera)	Betulaceae	2	45.9542	-66.6639	70m	268.56
UNB-UH-69080	Can-May-3	May	Canada	mixed (Ostrya virginiana and Betula papyrifera)	Betulaceae	3	45.9542	-66.6639	70m	268.56
UNB-UH-69081	Can-June-1	June	Canada	mixed (Ostrya virginiana and Betula papyrifera)	Betulaceae	1	45.9567	-66.6672	50m	268.56
UNB-UH-69081	Can-June-2	June	Canada	mixed (Ostrya virginiana and Betula papyrifera)	Betulaceae	2	45.9567	-66.6672	50m	268.56
UNB-UH-69081	Can-June-3	June	Canada	mixed (Ostrya virginiana and Betula papyrifera)	Betulaceae	3	45.9567	-66.6672	50m	268.56
UNB-UH-69082	Can-Aug-1	August	Canada	mixed (Ostrya virginiana and Betula papyrifera)	Betulaceae	1	45.9567	-66.6672	50m	268.56
UNB-UH-69082	Can-Aug-2	August	Canada	mixed (Ostrya virginiana and Betula papyrifera)	Betulaceae	2	45.9567	-66.6672	50m	268.56
UNB-UH-69082	Can-Aug-3	August	Canada	mixed (Ostrya virginiana and Betula papyrifera)	Betulaceae	3	45.9567	-66.6672	50m	268.56

## Sheet: Weather Data
Table S2. Site climate data from 2010-2018					Table S3. Site climate data from 1970-2000
Sample	Min.Temp (.C)	Max.Temp(.C)	Prec (mm)		Sample	Average Temperature (°C)	Precipitation (mm)	Solar Radiation (kJ m-2 day-1)	Water Vapor Pressure (kPa)	Wind Speed (m s-1)
GER-1-1	7.69368	18.4584	115.97		GER-1-1	12.14	114.4	17129.8	1.118	3.2
GER-1-2	7.69368	18.4584	115.97		GER-1-2	12.14	114.4	17129.8	1.118	3.2
GER-1-3	7.69368	18.4584	115.97		GER-1-3	12.14	114.4	17129.8	1.118	3.2
GER-2-1	7.69368	18.4584	115.97		GER-2-1	12.02	116.2	17159.8	1.114	3.26
GER-2-2	7.69368	18.4584	115.97		GER-2-2	12.02	116.2	17159.8	1.114	3.26
GER-2-3	7.69368	18.4584	115.97		GER-2-3	12.02	116.2	17159.8	1.114	3.26
GER-3-1	7.69368	18.4584	115.97		GER-3-1	12.14	114.4	17119.6	1.122	3.18
GER-3-2	7.69368	18.4584	115.97		GER-3-2	12.14	114.4	17119.6	1.122	3.18
GER-3-3	7.69368	18.4584	115.97		GER-3-3	12.14	114.4	17119.6	1.122	3.18
RC10A2	10.8939	19.2933	46.7894		Can-Aug-1	15.76	92	17869.2	1.302	2.86
RC10B	10.8939	19.2933	46.7894		Can-Aug-2	15.76	92	17869.2	1.302	2.86
RC10C	10.8939	19.2933	46.7894		Can-Aug-3	15.76	92	17869.2	1.302	2.86
RC13A	10.5323	19.4166	45.9303		Can-June-1	15.76	92	17869.2	1.302	2.86
RC13B	10.5323	19.4166	45.9303		Can-June-2	15.76	92	17869.2	1.302	2.86
RC13C	10.5323	19.4166	45.9303		Can-June-3	15.76	92	17869.2	1.302	2.86
RC14A	10.1102	19.8252	49.6886		Can-May-1	15.92	92	17863.8	1.31	2.82
RC14B	10.1102	19.8252	49.6886		Can-May-2	15.92	92	17863.8	1.31	2.82
RC14C	10.1102	19.8252	49.6886		Can-May-3	15.92	92	17863.8	1.31	2.82
Can-Aug-1	10.3529	23.093	97.3998		RC10A2	NA	NA	NA	NA	NA
Can-Aug-2	10.3529	23.093	97.3998		RC10B	NA	NA	NA	NA	NA
Can-Aug-3	10.3529	23.093	97.3998		RC10C	NA	NA	NA	NA	NA
Can-June-1	10.3529	23.093	97.3998		RC13A	13.9	43.8	17576.4	1.278	4.52
Can-June-2	10.3529	23.093	97.3998		RC13B	13.9	43.8	17576.4	1.278	4.52
Can-June-3	10.3529	23.093	97.3998		RC13C	13.9	43.8	17576.4	1.278	4.52
Can-May-1	10.6618	23.4924	97.7621		RC14A	13.92	47.2	17451.6	1.26	4.42
Can-May-2	10.6618	23.4924	97.7621		RC14B	13.92	47.2	17451.6	1.26	4.42
Can-May-3	10.6618	23.4924	97.7621		RC14C	13.92	47.2	17451.6	1.26	4.42

## Sheet: MS1-location
Table S4. Feature identification for Figure 4
Features	RT (min)	Precursor Mass (Da)	Precursor Ion	Formula	SIRIUS Score	Zodiac Score	COSMIC Score	CSI:FingerID Score	InChI Key	SMILES	Name	CANOPUS Most Specific Class	Posterior Probability	Identification	Increased In	Decreased In
FT4659_neg	7.09	600.2	[M-H]-	C24H35N5O11S	25.714	70.452	-	-	-	-	-	Gamma-glutamyl peptides	0.99	Gamma-glutamyl peptides		Sweden
FT4922_neg	7.08	620.17	[M+Cl]-	C18H27N13O10	20.288	24.07	-	-	-	-	-	Amino acids and derivatives	0.86	Amino acids and derivatives		Sweden
FT3415_neg	1.87	493.08	[M-H]-	C25H18O11	38.437	79.372	-	-	-	-	-	O-methylated flavonoids	0.72	O-methylated flavonoids		Sweden
FT5302_neg	9.47	648.22	[M-H]-	C28H35N5O13	58.736	95.628	-	-	-	-	-	Glycosylamines	0.56	Glycosylamines		Sweden
FT4561_neg	6.7	593.13	[M-H]-	C30H26O13	36.786	99.447	0.171	-149.762	QOUGAWSKIQDRKY		Isoorientin 2''''-O-€-p-coumarate	Flavonoid 8-C-glycosides	0.62	Isoorientin 2''''-O-€-p-coumarate	Germany
FT3827_neg	9.2	529.26	[M-H]-	C19H42N6O9S	79.007	78.894	-	-	-	-	-	Peptides	0.79	Peptides	Germany
FT5744_neg	4.53	687.12	[M-H]-	C23H33N2O20P	30.457	40.754	-	-	-	-	-	Pyrimidine nucleotide sugars	0.72	Pyrimidine nucleotide sugars	Germany
FT6455_neg	9.56	808.48	[M-H]-	C31H59N19O7	18.115	24.173	-	-	-	-	-	Hybrid peptides	0.74	Hybrid peptides	Germany
FT3794_neg	8.47	526.03	[M+Br]-	C12H25N5O9S2	72.863	58.924	-	-	-	-	-	Gamma-glutamyl peptides	0.95	Gamma-glutamyl peptides	Germany
FT1342_neg	6.99	329.07	[M-H]-	C11H14N4O8	99.137	100	-	-	-	-	-	Primary alochols	0.81	Primary alochols	Germany
FT3854_neg	3.14	532.17	[M-H]-	C19H23N11O8	78.871	91.005	-	-	-	-	-	Alpha amino acids and derivatives	0.86	Alpha amino acids and derivatives	Germany
FT3424_neg	6.56	493.23	[M-H]-	C17H34N8O9	95.522	99.95	-	-	-	-	-	Peptides	0.82	Peptides	Germany
FT6265_neg	12.19	757.33	[M+Cl]-	C24H42N2O7	28.985	0	-	-	-	-	-	Peptides	0.86	Peptides	Sweden
FT1073_neg	12.46	309.14	[M-H]-	C19H20NO3	94.153	100	-	-	-	-	-	Benzene and substituted derivatives	0.82	Benzene and substituted derivatives	Sweden
FT1474_neg	12.46	341.17	[M-H]-	C7H22N10O6	37.891	52.111	-	-	-	-	-	Alpha amino acids and derivatives	0.75	Alpha amino acids and derivatives	Sweden
FT1181_neg	6.49	319.93	[M+Cl]-	C7H11NO3S4	62.947	68.871	-	-	-	-	-	Alpha amino acids	0.73	Alpha amino acids	Sweden
FT2642_neg	12.47	439.08	[M+Cl]-	C13H24O14	56.131	95.729	-	-	-	-	-	Disaccharides	0.85	Disaccharides	Sweden
FT3523_neg	6.98	500.28	[M-H]-	C20H44N3O9P	96.722	100	-	-	-	-	-	Amino acids and derivatives	0.78	Amino acids and derivatives	Sweden
FT5039_neg	12.51	627.27	[M+Cl]-	C20H40N12O9	55.942	100	-	-	-	-	-	Amino acids and derivatives	0.68	Amino acids and derivatives		Germany
FT0050_neg	n.d	n.d	n.d	n.d	n.d	n.d	n.d	n.d	n.d	n.d	n.d	n.d	n.d	n.d		Germany
FT0034_neg	n.d	n.d	n.d	n.d	n.d	n.d	n.d	n.d	n.d	n.d	n.d	n.d	n.d	n.d		Germany
FT0032_neg	n.d	n.d	n.d	n.d	n.d	n.d	n.d	n.d	n.d	n.d	n.d	n.d	n.d	n.d		Germany
FT2896_neg+O23A1A21:Q25A23:P25A23:R25A1A21:Q25A25:R25	15.07	457.23	[M-H]-	C23H40O5P2	46.638	50.653	-	-	-	-	-	Glycerophospholipids	0.86	Glycerophospholipids		Germany

## Sheet: MS1-host tree speices
Table S5. Feature identification for Figure 5
Features	RT (min)	Precursor Mass (Da)	Precursor Ion	Formula	SIRIUS Score	Zodiac Score	COSMIC Score	CSI:FingerID Score	InChI Key	SMILES	Name	CANOPUS Most Specific Class	Posterior Probability	Identification	Primary/Specialized
FT6455_neg	9.56	808.48	[M-H]-	C31H59N19O7	18.115	24.173	-	-	-	-	-	Hybrid peptides	74.22	Hybrid peptides	Primary
FT3208_neg	10.92	477.17	[M-H]-	C19H30N2O12	91.09	87.99	-	-	-	-	-	Disaccharides	93.588	Disaccharides	Primary
FT3475_neg	15.05	497.31	[M-H]-	C19H38N12O4	98.118	99.95	-	-	-	-	-	Purine nucleosides	57.699	Purine nucleosides	Primary
FT1985_neg	11.63	384.15	[M-H]-	C20H23N3O5	99.995	100	-	-	-	-	-	Cyclohexenones	51.965	Cyclohexenones	Specialized
FT3190_neg	10.33	476.28	[M-H]-	C23H44NO7P	4.041	28.995	0.583	-9.294	DBHKHNGBVGWQJE		Lysophosphatidylethanolamine(18:2/0:0)	Amino acids and derivatives	99.264	Lysophosphatidylethanolamine(18:2/0:0)	Specialized
FT1622_neg	7.18	353.14	[M-H]-	C21H22O5	99.989	100	-	-	-	-	-	Diarylethers	88.188	Diarylethers	Specialized
FT2107_neg	10.39	395.19	[M-H]-	C17H28N6O3S	99.909	100	-	-	-	-	-	Imidazoles	50.581	Imidazoles	Specialized
FT2041_neg	7.18	389.11	[M-H]-	C14H22N4O7S	4.623	50.854	-	-	-	-	-	Oligopeptides	51.812	Oligopeptides	Primary
FT5291_neg	2.64	647.13	[M-H]-	C31H28N4O10S	14.068	95.452	-	-	-	-	-	N-acyl-alpha amino acids and derivatives	66.929	N-acyl-alpha amino acids and derivatives	Primary
FT4133_neg	10.61	559.31	[M-H]-	C28H48O11	43.391	94.422	-	-	-	-	-	Glycosylglycerols	80.558	Glycosylglycerols	Primary
FT4220_neg	10.31	564.32	[M-H]-	C30H43N7O4	34.127	34.925	-	-	-	-	-	Peptides	79.904	Peptides	Primary
FT4358_neg	12.44	577.29	[M-H]-	C33H42N2O7	91.941	100	-	-	-	-	-	3-alkylindoles	52.423	3-alkylindoles	Primary
FT2047_neg	12.3	390.1	[M-H]-	C16H17N5O7	34.423	71.709	-	-	-	-	-	Nitrobenzenes	58.725	Nitrobenzenes	Specialized
FT1292_neg	6.83	327.12	[M-H]-	C19H20O5	81.785	100	-	-	-	-	-	Tetralins	68.305	Tetralins	Specialized
FT1536_neg	6.63	345.13	[M-H]-	C19H22O6	95.561	100	-	-	-	-	-	Anisoles	57.812	Anisoles	Specialized
FT1345_neg	8.43	329.18	[M-H]-	C20H26O4	99.882	100	-	-	-	-	-	Benzene and substituted derivatives	55.498	Benzene and substituted derivatives	Specialized
FT2896_pos	15.07	457.23	[M-H]-	C23H40O5P2	46.638	50.653	-	-	-	-	-	Glycerophosphoglycerols	86.406	Glycerophosphoglycerols	Primary
FT4134_neg	10.78	559.31	[M-H]-	C28H48O11	43.391	95.377	-	-	-	-	-	Glycosylglycerols	80.558	Glycosylglycerols	Primary
FT1800_neg	10.77	367.23	[M-H]-	C24H32O3	99.993	100	-	-	-	-	-	1-hydroxy-2-unsubstituted benzenoids	67.731	1-hydroxy-2-unsubstituted benzenoids	Specialized
FT2215_neg	6.19	403.14	[M-H]-	C17H20N6O6	98.254	99.899	-	-	-	-	-	Pteridines and derivatives	67.178	Pteridines and derivatives	Specialized
FT5581_neg	5.58	673.22	[M-H]-	C32H38N2O14	36.271	80.704	0.502	-	-	-	-	Terpene glycosides	90.418	Terpene glycosides	Specialized
FT1804_neg	10.59	367.22	[M-H]-	C19H33N2O3P	72.785	97.437	-	-	-	-	-	Benzene and substituted derivatives	51.489	Benzene and substituted derivatives	Specialized
FT4523_neg	5.7	591.11	[M-H]-	C23H24N6O11S	24.55	19.54	-	-	-	-	-	Peptides	76.874	Peptides	Primary
FT2847_neg	8.42	454.04	[M-H]-	C13H21N5O5S4	89.187	98.392	-	-	-	-	-	Alpha amino acids and derivatives	55.001	Alpha amino acids and derivatives	Primary
FT5971_neg	2.64	709.12	[M+Cl]-	C31H30O17	78.913	99.447	-	-	-	-	-	Flavonoid-3-O-glycosides	68.301	Flavonoid-3-O-glycosides	Specialized
FT1857_neg	3.8	372.1	[M+Cl]-	C14H19N5O5	34.36	37.779	-	-	-	-	-	Purinones	60.778	Purinones	Primary
FT1840_neg	3.8	371.1	[M-H]-	C14H20N4O6S	95.445	94.121	-	-	-	-	-	Peptides	73.252	Peptides	Primary
FT3388_neg	3.8	491.14	[M-H]-	C20H28O14	99.986	100	-	-	-	-	-	Phenolic glycosides	77.595	Phenolic glycosides	Specialized
FT4562_neg	4.35	593.15	[M-H]-	C27H30O15	47.921	100	0.248	-12.144	FIAAVMJLAGNUKW	C1=CC(=CC=C1C2=CC(=O)C3=C(C(=C(C(=C3O2)C4C(C(C(C(O4)CO)O)O)O)O)C5C(C(C(C(O5)CO)O)O)O)O)O	Vicenin-2	Flavonoid 8-C-glycosides	65.061	Vicenin-2	Specialized
FT4784_neg	4.12	609.15	[M-H]-	C23H26N6O14	36.393	97.94	-	-	-	-	-	Flavonoid 8-C-glycosides	50.895	Flavonoid 8-C-glycosides	Specialized
FT2861_neg	10.92	455.08	[M+Cl]-	C15H24N4O6S2	70.468	63.92	-	-	-	-	-	Alpha amino acids and derivatives	64.993	Alpha amino acids and derivatives	Primary
FT1099_neg	10.21	311.17	[M-H]-	C20H24O3	99.995	100	0.141	-	-	-	-	Stilbenes	51.308	Stilbenes	Specialized
FT1299_neg	4.83	327.05	[M-H]-	C17H12O7	57.588	100	0.164	-	-	-	-	Anthracenecarboxylic acids	52.581	Anthracenecarboxylic acids	Specialized
FT3040_neg	2.95	465.15	[M-H]-	C21H26N2O10	82.846	98.392	0.171	-	-	-	-	Pyrimidine nucleosides	68.775	Pyrimidine nucleosides	Primary
FT7025_neg	4.4	1159.28	[M+Br]-	C24H68N2O28S	15.168	-	-	-	-	-	-	Oligosaccharides	84.492	Oligosaccharides	Primary
FT2347_neg	13.88	415.18	[M-H]-	C23H28O7	25.15	2.563	0.136	-7.464	QXDIHIOKSGGXLD	CCCCCC1=C(C(=CC(=C1)OC)O)C(=O)OC2=CC(=C(C(=C2)O)C(=O)O)CCC	Imbricaric acid	Depsides and depsidones	99.377	Imbricaric acid	Specialized
FT5755_neg	12.5	687.33	[M-H]-	C39H48N2O9	8.43	100	-	-	-	-	-	Macrolactams	72.376	Macrolactams	Specialized
FT3523_neg	6.98	500.28	[M-H]-	C20H44N3O9P	96.722	100	-	-	-	-	-	Amino acids and derivatives	77.607	Amino acids and derivatives	Primary
FT5039_neg	12.51	627.27	[M+Cl]-	C20H40N12O9	55.942	100	-	-	-	-	-	Amino acids and derivatives	67.549	Amino acids and derivatives	Primary
FT2359_neg	10.69	417.13	[M-H]-	C20H22N2O8	82.787	96.482	-	-	-	-	-	Hexoses	57.022	Hexoses	Primary
FT2869_neg	9.15	455.17	[M-H]-	C25H28O8	99.354	100	-	-	-	-	-	p-Hydroxybenzoic acid alkyl esters	59.198	p-Hydroxybenzoic acid alkyl esters	Specialized
FT2371_neg	10.97	417.21	[M-H]-	C27H30O4	99.95	100	-	-	-	-	-	Hydroxyisoflavonoids	53.638	Hydroxyisoflavonoids	Specialized
FT4031_neg	10.77	549.23	[M-H]-	C18H34N10O8S	74.943	99.095	-	-	-	-	-	Gamma-glutamyl peptides	60.25	Gamma-glutamyl peptides	Primary
FT4952_neg	15.43	621.29	[M-H]-	C34H42N2O9	2.211	100	-	-	-	-	-	Amino acids and derivatives	72.587	Amino acids and derivatives	Primary
FT3671_neg	10.46	515.14	[M-H]-	C22H28O14	97.478	100	-	-	-	-	-	Phenolic glycosides	84.826	Phenolic glycosides	Specialized
FT3001_neg	4.95	463.11	[M-H]-	C22H24O11	98.851	100	-	-	-	-	-	Phenolic glycosides	91.7	Phenolic glycosides	Specialized
FT3421_neg	10.46	493.16	[M-H]-	C15H26N8O11	88.291	88.995	-	-	-	-	-	Aminocyclitol glycosides	75.874	Aminocyclitol glycosides	Specialized
FT3387_neg	3.6	491.1	[M+Cl]-	C14H24N4O13	45.29	86.181	-	-	-	-	-	O-glycosyl compounds	57.356	O-glycosyl compounds	Specialized
FT4660_neg	6.57	600.2	[M-H]-	C24H35N5O11S	25.714	70.653	-	-	-	-	-	Gamma-glutamyl peptides	98.967	Gamma-glutamyl peptides	Primary
FT0034_neg	n.d	n.d	n.d	n.d	n.d	n.d	n.d	n.d	n.d	n.d	n.d	n.d	n.d	n.d	n.d
FT2896_neg	15.07	457.23	[M-H]-	C23H40O5P2	46.638	50.653	-	-	-	-	-	Glycerophosphoglycerols	50.605	Glycerophosphoglycerols	Primary
FT0698_neg	9.53	267.07	[M-H]-	C16H12O4	50.257	45.327	-	-	-	-	-	Flavonoids	54.145	Flavonoids	Specialized
FT4861_neg	7.54	616.23	[M-H]-	C22H35N9O12	89.314	89.246	-	-	-	-	-	Oligopeptides	61.444	Oligopeptides	Primary
FT0083_neg	n.d	n.d	n.d	n.d	n.d	n.d	n.d	n.d	n.d	n.d	n.d	n.d	n.d	n.d	n.d
FT3720_neg	4.34	519.11	[M-H]-	C20H20N6O11	54.923	0	-	-	-	-	-	5-hydroxyflavonoids	65.802	5-hydroxyflavonoids	Specialized

## Sheet: MS1-host tree family
Table S6. Feature identification for Figure 6
Features	RT (min)	Precursor Mass (Da)	Precursor Ion	Formula	SIRIUS Score	Zodiac Score	COSMIC Score	CSI:FingerID Score	InChI Key	SMILES	Name	CANOPUS Most Specific Class	Posterior Probability	Identification	Decreased In	Primay/Specialized
FT1099_neg	10.21	311.17	[M-H]-	C20H24O3	99.995	100	0.141	-	-	-	-	Stilbenes	51.308	Stilbenes	Sorbus intermedia	Specialized
FT1299_neg	4.83	327.05	[M-H]-	C17H12O7	57.588	100	0.164	-	-	-	-	Anthracenecarboxylic acids	52.581	Anthracenecarboxylic acids	Sorbus intermedia	Specialized
FT3040_neg	2.95	465.15	[M-H]-	C21H26N2O10	82.846	98.392	0.171	-	-	-	-	Pyrimidine nucleosides	68.775	Pyrimidine nucleosides	Sorbus intermedia	Primary
FT7025_neg	4.4	1159.28	[M+Br]-	C24H68N2O28S	15.168	-	-	-	-	-	-	Oligosaccharides	84.492	Oligosaccharides	Sorbus intermedia	Primary
FT3418_neg	3.24	493.16	[M-H]-	C20H30O14	97.006	99.045	0.293	-69.664	LCLGWQMTPQRCAN	COC1=CC(=CC(=C1OC2C(C(C(C(O2)CO)O)O)O)OC)OC3C(C(C(C(O3)CO)O)O)O	2-[3,5-Dimethoxy-4-[3,4,5-trihydroxy-6-(hydroxymethyl)oxan-2-yl]oxyphenoxy]-6-2-[3,5-Dimethoxy-4-[3,4,5-trihydroxy-6-(hydroxymethyl)oxan-2-yl]oxyphenoxy]-6-(hydroxymethyl)oxane-3,4,5-triol	Phenolic glycosides	80.548	2-[3,5-Dimethoxy-4-[3,4,5-trihydroxy-6-(hydroxymethyl)oxan-2-yl]oxyphenoxy]-6-2-[3,5-Dimethoxy-4-[3,4,5-trihydroxy-6-(hydroxymethyl)oxan-2-yl]oxyphenoxy]-6-(hydroxymethyl)oxane-3,4,5-triol	Sorbus intermedia	Specialized
FT2746_neg	3.23	447.15	[M-H]-	C16H20N10O6	64.063	73.566	-	-	-	-	-	Alloxazines and isoalloxazines	61.262	Alloxazines and isoalloxazines	Sorbus intermedia	Specialized
FT2787_neg	3.24	449.16	[M-H]-	C14H26N8O7S	18.539	98.392	-	-	-	-	-	Gamma-glutamyl peptides	55.431	Gamma-glutamyl peptides	Sorbus intermedia	Primary
FT0083_neg	n.d	n.d	n.d	n.d	n.d	n.d	n.d	n.d	n.d	n.d	n.d	n.d	n.d	n.d	Sorbus intermedia	n.d
FT3676_neg	3.29	515.14	[M-H]-	C22H28O14	97.478	99.849	0.386	-	-	-	-	Phenolic glycosides	84.826	Phenolic glycosides	Sorbus intermedia	Specialized
FT4907_neg	13.45	619.3	[M-H]-	C25H40N12O7	27.526	99.899	-	-	-	-	-	N-acyl-alpha amino acids	75.912	N-acyl-alpha amino acids		Primary
FT0034_neg	n.d	n.d	n.d	n.d	n.d	n.d	n.d	n.d	n.d	n.d	n.d	n.d	n.d	n.d		n.d
FT2896_neg	15.07	457.23	[M-H]-	C23H40O5P2	46.638	50.653	-	-	-	-	-	Glycerophosphoglycerols	50.605	Glycerophosphoglycerols		Primary
FT5620_neg	13.94	675.37	[M-H]-	C39H25N2O8	1.88	100	0.221	-	-	-	-	Amino acids and derivatives	53.941	Amino acids and derivatives		Primary
FT1757_neg	11.62	363.2	[M-H]-	C19H28N2O5	88.788	91.307	-	-	-	-	-	Amino acids and derivatives	52.299	Amino acids and derivatives		Primary
FT4980_neg	15.67	623.3	[M-H]-	C24H32N8O12	29.154	58.844	-	-	-	-	-	Alpha amino acids and derivatives	60.582	Alpha amino acids and derivatives		Primary
FT1262_neg	10.54	325.14	[M-H]-	C20H22O4	99.998	100	0.091	-	-	-	-	1-hydroxy-2-unsubstituted benzenoids	66.073	1-hydroxy-2-unsubstituted benzenoids		Specialized
FT1306_neg	10.54	327.15	[M-H]-	C14H24N4O3S	99.35	100	0.054	-	-	-	-	Xanthines	60.184	Xanthines		Primary
FT2567_neg	5.37	433.11	[M-H]-	C21H22O10	92.469	100	0.134	-97.105	LHUZFXQWLDHPLQ	C1=CC=C(C=C1)CCC(=O)C2=C(C=C(C=C2OC3C(C(C(C(O3)C(=O)O)O)O)O)O)O	6-[3,5-Dihydroxy-2-(3-phenylpropanoyl)phenoxy]-3,4,5-trihydroxyoxane-2-carboxylic acid	Flavonoid O-glycosides	90.094	6-[3,5-Dihydroxy-2-(3-phenylpropanoyl)phenoxy]-3,4,5-trihydroxyoxane-2-carboxylic acid		Specialized
FT3844_neg	5.39	531.02	[M-H]-	C17H17N4O12PS	61.897	57.585	-	-	-	-	-	Purine ribonucleoside diphosphates	75.85	Purine ribonucleoside diphosphates		Primary
FT1296_neg	10.69	327.12	[M-H]-	C19H20O5	78.227	100	0.119	-	-	-	-	Tetralins	68.305	Tetralins		Specialized
FT4324_neg	13.93	575.28	[M-H]-	C33H40N2O7	89.202	100	0.248	-	-	-	-	Amino acids and derivatives	56.071	Amino acids and derivatives		Primary
FT1622_neg	7.18	353.14	[M-H]-	C21H22O5	99.989	100	0.18	-	-	-	-	Diarylethers	88.188	Diarylethers		Specialized
FT1220_neg	12.4	323.13	[M-H]-	C20H20O4	100	100	0.157	-	-	-	-	Diarylethers	51.887	Diarylethers		Specialized
FT5291_neg	2.64	647.13	[M-H]-	C31H28N4O10S	14.068	95.452	-	-	-	-	-	N-acyl-alpha amino acids and derivatives	66.929	N-acyl-alpha amino acids and derivatives		Primary
FT1800_neg	10.77	367.23	[M-H]-	C24H32O3	99.993	100	0.138	-	-	-	-	1-hydroxy-2-unsubstituted benzenoids	67.731	1-hydroxy-2-unsubstituted benzenoids	Quercus robur	Specialized
FT2215_neg	6.19	403.14	[M-H]-	C17H20N6O6	98.254	99.899	0.099	-	-	-	-	Pteridines and derivatives	67.178	Pteridines and derivatives	Quercus robur	Specialized
FT5581_neg	5.58	673.22	[M-H]-	C32H38N2O14	36.271	80.704	0.502	-	-	-	-	Terpene glycosides	90.418	Terpene glycosides	Quercus robur	Specialized
FT2039_neg	2.97	389.2	[M-H]-	C14H28N7O6	99.73	99.548	-	-	-	-	-	Oligopeptides	64.007	Oligopeptides	Quercus robur	Primary
FT3720_neg	4.34	519.11	[M-H]-	C20H20N6O11	54.923	0	-	-	-	-	-	5-hydroxyflavonoids	65.802	5-hydroxyflavonoids	Quercus robur	Specialized
FT2326_neg	10.23	413.17	[M-H]-	C22H26N2O6	72.284	95.678	0.177	-	-	-	-	Amino acids and derivatives	60.241	Amino acids and derivatives	Quercus robur	Primary
FT3643_neg	4.93	511.15	[M-H]-	C19H24N6O11	59.076	99.95	-	-	-	-	-	Purine nucleosides	68.101	Purine nucleosides	Quercus robur	Primary
FT4134_neg	10.78	559.31	[M-H]-	C28H48O11	43.391	95.377	-	-	-	-	-	Glycosylglycerols	80.558	Glycosylglycerols	Quercus robur	Primary
FT4783_neg	4.58	609.11	[M-H]-	C20H22N10O11S	56.91	40.553	-	-	-	-	-	N-acyl-alpha amino acids and derivatives	69.144	N-acyl-alpha amino acids and derivatives		Primary
FT4784_neg	4.12	609.15	[M-H]-	C23H26N6O14	36.393	97.94	-	-	-	-	-	Flavonoid 8-C-glycosides	50.895	Flavonoid 8-C-glycosides		Specialized
FT0233_neg	6.36	155.11	[M-H]-	C9H16O2	99.918	0	-	-	-	-	-	-	-	C9H16O2		n.d
FT4133_negA38:Q38	10.61	559.31	[M-H]-	C28H48O11	43.391	94.422	-	-	-	-	-	Glycosylglycerols	80.558	Glycosylglycerols		Primary
